# Supplementary material for: The Depressiveness, Quality of Life and NEO-FFI Scale in Patients with Selected Genodermatoses
Source: J Clin Med. 2024 Mar 12;13(6):1624. doi: 10.3390/jcm13061624 (PMC10971189; doi:10.3390/jcm13061624)
Supplement: Supplementary file 1 [file jcm-13-01624-s001.zip]

Archive with 2 entries (1 files):
- jcm-2878417-supplementary/
- jcm-2878417-supplementary/jcm-2878417-supplementary.pdf
